# Supplementary material for: An unusual dual sugar-binding lectin domain controls the substrate specificity of a mucin-type O-glycosyltransferase
Source: Sci Adv. 2024 Feb 28;10(9):eadj8829. doi: 10.1126/sciadv.adj8829 (PMC10901373; doi:10.1126/sciadv.adj8829)
Supplement: Supplementary file 2 — Data S1 to S3 [file sciadv.adj8829_data_s1_to_s3.zip]

Archive with 3 entries (3 files):
- adj8829_Data_S1 to S3/Data_S1.zip
- adj8829_Data_S1 to S3/Data_S2.gz
- adj8829_Data_S1 to S3/Data_S3.xlsx
