# Supplementary material for: An unusual dual sugar-binding lectin domain controls the substrate specificity of a mucin-type O-glycosyltransferase
Source: Sci Adv. 2024 Feb 28;10(9):eadj8829. doi: 10.1126/sciadv.adj8829 (PMC10901373; doi:10.1126/sciadv.adj8829)
Supplement: Supplementary file 2 — Data S1 to S3 [file sciadv.adj8829_data_s1_to_s3.zip › adj8829_Data_S1 to S3/Data_S3.xlsx]

## Sheet: Sheet1
GlySpec	PepSpec	RawName	Scan	RT	PrecursorMH	PrecursorMZ	Charge	Rank	Peptide	Mod	PeptideMH	Glycan(H,N,A,F)	GlycanComposition	PlausibleStruct	GlyID	GlyFrag	GlyMass	GlySite	TotalScore	PepScore	GlyScore	CoreMatched	MassDeviation	PPM	GlyIonRatio	byIonRatio	czIonRatio	GlyDecoy	PepDecoy	IsSmallGlycan	GlycanPEP	GlycanFDR	PeptidePEP	PeptideFDR	TotalFDR	Proteins	Genes	ProSites	MonoArea	IsotopeArea	CorrectedGlycan(H,N,A,F)	CorrectedComposition	CorrectedMonoArea	CorrectedIsotopeArea	ETDScan	LocalizedSiteGroups	LocalizedScore	LocalizedIonRatio	PreLocalizedScore
2023_27_1_abbie_1_AB.5017.5017.5.0.dta	2023_27_1_abbie_1_AB.5017.5017.5.0.dta	2023_27_1_abbie_1_AB	5017	2102.43	3385.69	677.944	5	1	RPAPGSTAPPAHGVTSAPDTRPAPGSTAPPAHGV		3182.61	0 1 0 0	N(1)	(N)	2917		203.079	15	70.1192	104.303	6.63514	1	0.00488	1.44011	1	0.62121	0.16667	0	0	1	-1	0	-1	0	0	sp|P100000|MUC1_BOVIN	AHSG	15	906121000	5945970000			-1	-1	5019	T15,T15,(0 1 0 0),0.92	39	0.590909	39
2023_27_1_abbie_1_AB.5072.5072.6.4.dta	2023_27_1_abbie_1_AB.5072.5072.6.4.dta	2023_27_1_abbie_1_AB	5072	2112.56	3385.69	565.121	6	1	RPAPGSTAPPAHGVTSAPDTRPAPGSTAPPAHGV		3182.61	0 1 0 0	N(1)	(N)	2917		203.079	15	36.2858	55.8243	0	0	0.00104	0.30829	0	0.45455	0.10606	0	0	1	-1	0	-1	0	0	sp|P100000|MUC1_BOVIN	AHSG	15	5830790	43792600			-1	-1	5074	T15,T15,(0 1 0 0),0.84	25	0.378788	25
2023_27_1_abbie_1_AB.5083.5083.6.4.dta	2023_27_1_abbie_1_AB.5083.5083.6.4.dta	2023_27_1_abbie_1_AB	5083	2115.12	3385.69	565.121	6	1	RPAPGSTAPPAHGVTSAPDTRPAPGSTAPPAHGV		3182.61	0 1 0 0	N(1)	(N)	2917		203.079	15	25.2274	36.5765	4.15032	1	0.00104	0.30829	1	0.37879	0.07576	0	0	1	-1	0	-1	0	0	sp|P100000|MUC1_BOVIN	AHSG	15	5830790	43792600			-1	-1	5086	T15,T15,(0 1 0 0),0.85	21	0.318182	21
2023_27_1_abbie_1_WT1.5170.5170.5.0.dta	2023_27_1_abbie_1_WT1.5170.5170.5.0.dta	2023_27_1_abbie_1_WT1	5170	2092.09	3385.69	677.944	5	1	RPAPGSTAPPAHGVTSAPDTRPAPGSTAPPAHGV		3182.61	0 1 0 0	N(1)	(N)	2917		203.079	15	77.7074	115.702	7.14614	1	0.00325	0.96015	1	0.62121	0.18182	0	0	1	-1	0	-1	0	0	sp|P100000|MUC1_BOVIN	AHSG	15	349898000	2262880000			-1	-1	5173	T15,T15,(0 1 0 0),0.90	36	0.545455	36
2023_27_1_abbie_1_WT1.5186.5186.5.0.dta	2023_27_1_abbie_1_WT1.5186.5186.5.0.dta	2023_27_1_abbie_1_WT1	5186	2094.34	3385.69	677.944	5	1	RPAPGSTAPPAHGVTSAPDTRPAPGSTAPPAHGV		3182.61	0 1 0 0	N(1)	(N)	2917		203.079	15	78.3292	116.267	7.87344	1	0.00323	0.95425	1	0.68182	0.13636	0	0	1	-1	0	-1	0	0	sp|P100000|MUC1_BOVIN	AHSG	15	349898000	2262880000			-1	-1	5189	T15,T15,(0 1 0 0),0.89	26	0.393939	26
2023_27_1_abbie_1_WT1.5212.5212.5.0.dta	2023_27_1_abbie_1_WT1.5212.5212.5.0.dta	2023_27_1_abbie_1_WT1	5212	2097.97	3385.69	677.944	5	1	RPAPGSTAPPAHGVTSAPDTRPAPGSTAPPAHGV		3182.61	0 1 0 0	N(1)	(N)	2917		203.079	15	51.9899	76.6484	6.1956	1	0.00317	0.93652	1	0.51515	0.07576	0	0	1	-1	0	-1	0	0	sp|P100000|MUC1_BOVIN	AHSG	15	349898000	2262880000			-1	-1	5215	T15,T15,(0 1 0 0),0.84	19	0.287879	19
2023_27_1_abbie_1_WT1.5219.5219.6.3.dta	2023_27_1_abbie_1_WT1.5219.5219.6.3.dta	2023_27_1_abbie_1_WT1	5219	2099.46	3385.69	565.121	6	1	RPAPGSTAPPAHGVTSAPDTRPAPGSTAPPAHGV		3182.61	0 1 0 0	N(1)	(N)	2917		203.079	15	28.8233	44.3435	0	0	-0.00096	-0.28361	0	0.40909	0.09091	0	0	1	-1	0	-1	0	0	sp|P100000|MUC1_BOVIN	AHSG	15	1155720	14445100			-1	-1	5222	T15,T15,(0 1 0 0),0.87	22	0.333333	22
2023_27_1_abbie_1_B.5225.5225.5.0.dta	2023_27_1_abbie_1_B.5225.5225.5.0.dta	2023_27_1_abbie_1_B	5225	2081.19	3385.69	677.944	5	1	RPAPGSTAPPAHGVTSAPDTRPAPGSTAPPAHGV		3182.61	0 1 0 0	N(1)	(N)	2917		203.079	15	80.4174	119.954	6.99225	1	0.00397	1.17134	1	0.68182	0.16667	0	0	1	0	0	0	0	0	sp|P100000|MUC1_BOVIN	AHSG	15	344772000	2282310000			-1	-1	5227	T15,T15,(0 1 0 0),0.92	39	0.590909	39
2023_27_1_abbie_1_B.5255.5255.5.0.dta	2023_27_1_abbie_1_B.5255.5255.5.0.dta	2023_27_1_abbie_1_B	5255	2084.94	3385.69	677.944	5	1	RPAPGSTAPPAHGVTSAPDTRPAPGSTAPPAHGV		3182.61	0 1 0 0	N(1)	(N)	2917		203.079	15	82.6188	122.788	8.01905	1	0.00397	1.17134	1	0.71212	0.12121	0	0	1	0	0	0	0	0	sp|P100000|MUC1_BOVIN	AHSG	15	344772000	2282310000			-1	-1	5258	T15,T15,(0 1 0 0),0.89	28	0.424242	28
2023_27_1_abbie_1_B.5293.5293.5.0.dta	2023_27_1_abbie_1_B.5293.5293.5.0.dta	2023_27_1_abbie_1_B	5293	2090.77	3385.69	677.944	5	1	RPAPGSTAPPAHGVTSAPDTRPAPGSTAPPAHGV		3182.61	0 1 0 0	N(1)	(N)	2917		203.079	15	43.791	67.3708	0	0	0.00397	1.17134	0	0.5	0.07576	0	0	1	0	0	0	0	0	sp|P100000|MUC1_BOVIN	AHSG	15	344772000	2282310000			-1	-1	5295	T15,T15,(0 1 0 0),0.88	23	0.348485	23
2023_27_1_abbie_1_A.4392.4392.5.0.dta	2023_27_1_abbie_1_A.4392.4392.5.0.dta	2023_27_1_abbie_1_A	4392	1965.66	3385.69	677.943	5	1	RPAPGSTAPPAHGVTSAPDTRPAPGSTAPPAHGV		3182.61	0 1 0 0	N(1)	(N)	2917		203.079	15	25.8855	37.0424	5.16552	1	-0.00155	-0.45906	1	0.42424	0.10606	0	0	1	-1	0	-1	0	0	sp|P100000|MUC1_BOVIN	AHSG	15	379680	3173300			-1	-1	4394	T15,T15,(0 1 0 0),0.78	12	0.181818	12
2023_27_1_abbie_1_A.5226.5226.5.0.dta	2023_27_1_abbie_1_A.5226.5226.5.0.dta	2023_27_1_abbie_1_A	5226	2065.87	3385.69	677.944	5	1	RPAPGSTAPPAHGVTSAPDTRPAPGSTAPPAHGV		3182.61	0 1 0 0	N(1)	(N)	2917		203.079	15	87.997	130.886	8.34618	1	0.00491	1.45045	1	0.74242	0.09091	0	0	1	-1	0	-1	0	0	sp|P100000|MUC1_BOVIN	AHSG	15	1129700000	7395370000			-1	-1	5229	T15,T15,(0 1 0 0),0.87	27	0.409091	27
2023_27_1_abbie_1_A.5234.5234.6.11.dta	2023_27_1_abbie_1_A.5234.5234.6.11.dta	2023_27_1_abbie_1_A	5234	2067.04	3385.69	565.121	6	1	RPAPGSTAPPAHGVTSAPDTRPAPGSTAPPAHGV		3182.61	0 1 0 0	N(1)	(N)	2917		203.079	15	34.7483	53.4589	0	0	0.00019	0.05664	0	0.43939	0.09091	0	0	1	-1	0	-1	0	0	sp|P100000|MUC1_BOVIN	AHSG	15	12608700	102703000			-1	-1	5237	T15,T15,(0 1 0 0),0.86	28	0.424242	28
2023_27_1_abbie_1_A.5262.5262.6.6.dta	2023_27_1_abbie_1_A.5262.5262.6.6.dta	2023_27_1_abbie_1_A	5262	2071.49	3385.69	565.121	6	1	RPAPGSTAPPAHGVTSAPDTRPAPGSTAPPAHGV		3182.61	0 1 0 0	N(1)	(N)	2917		203.079	15	36.0115	55.4022	0	0	0.00026	0.07791	0	0.4697	0.06061	0	0	1	-1	0	-1	0	0	sp|P100000|MUC1_BOVIN	AHSG	15	12608700	102703000			-1	-1	5264	T15,T15,(0 1 0 0),0.86	25	0.378788	25
2023_27_1_abbie_1_A.5275.5275.6.7.dta	2023_27_1_abbie_1_A.5275.5275.6.7.dta	2023_27_1_abbie_1_A	5275	2074.29	3385.69	565.121	6	1	RPAPGSTAPPAHGVTSAPDTRPAPGSTAPPAHGV		3182.61	0 1 0 0	N(1)	(N)	2917		203.079	15	26.1429	37.8179	4.46075	1	0.00026	0.07791	1	0.36364	0.07576	0	0	1	-1	0	-1	0	0	sp|P100000|MUC1_BOVIN	AHSG	15	12608700	102703000			-1	-1	5278	T15,T15,(0 1 0 0),0.88	25	0.378788	25
2023_27_1_abbie_1_A.15192.15192.5.0.dta	2023_27_1_abbie_1_A.15192.15192.5.0.dta	2023_27_1_abbie_1_A	15192	3228.44	3385.68	677.943	5	1	RPAPGSTAPPAHGVTSAPDTRPAPGSTAPPAHGV		3182.61	0 1 0 0	N(1)	(N)	2917		203.079	15	14.695	19.7165	5.36925	1	-0.00386	-1.14134	1	0.27273	0.07576	0	0	1	-1	0	-1	0	0	sp|P100000|MUC1_BOVIN	AHSG	15	600946	3467340			-1	-1	15194	T15,T15,(0 1 0 0),0.84	7	0.106061	7
2023_27_1_abbie_1_A.19892.19892.5.0.dta	2023_27_1_abbie_1_A.19892.19892.5.0.dta	2023_27_1_abbie_1_A	19892	3777	3385.69	677.943	5	1	RPAPGSTAPPAHGVTSAPDTRPAPGSTAPPAHGV		3182.61	0 1 0 0	N(1)	(N)	2917		203.079	15	18.7019	25.8805	5.37037	1	-0.00044	-0.12973	1	0.37879	0.04545	0	0	1	-1	0	-1	0	0	sp|P100000|MUC1_BOVIN	AHSG	15	1601940	15005800			-1	-1	19894	T15,T15,(0 1 0 0),0.82	6	0.0909091	6
2023_27_1_abbie_1_A.19909.19909.5.0.dta	2023_27_1_abbie_1_A.19909.19909.5.0.dta	2023_27_1_abbie_1_A	19909	3779.25	3385.69	677.943	5	1	RPAPGSTAPPAHGVTSAPDTRPAPGSTAPPAHGV		3182.61	0 1 0 0	N(1)	(N)	2917		203.079	15	18.5909	25.7239	5.34403	1	-0.00046	-0.13711	1	0.36364	0.07576	0	0	1	-1	0	-1	0	0	sp|P100000|MUC1_BOVIN	AHSG	15	1353960	13455700			-1	-1	19911	T15,T15,(0 1 0 0),0.82	6	0.0909091	6
2023_27_1_abbie_1_A.20485.20485.5.1.dta	2023_27_1_abbie_1_A.20485.20485.5.1.dta	2023_27_1_abbie_1_A	20485	3846.97	3385.69	677.943	5	1	RPAPGSTAPPAHGVTSAPDTRPAPGSTAPPAHGV		3182.61	0 1 0 0	N(1)	(N)	2917		203.079	15	22.4779	31.6989	5.35327	1	-6e-05	-0.01897	1	0.39394	0.09091	0	0	1	-1	0	-1	0	0	sp|P100000|MUC1_BOVIN	AHSG	15	400109	3771440			-1	-1	20487	T15,T15,(0 1 0 0),0.87	10	0.151515	10
2023_27_1_abbie_1_A.22553.22553.5.0.dta	2023_27_1_abbie_1_A.22553.22553.5.0.dta	2023_27_1_abbie_1_A	22553	4088.73	3385.69	677.943	5	1	RPAPGSTAPPAHGVTSAPDTRPAPGSTAPPAHGV		3182.61	0 1 0 0	N(1)	(N)	2917		203.079	15	10.8311	13.8159	5.28777	1	-0.00317	-0.93606	1	0.22727	0.09091	0	0	1	-1	0	-1	0	0	sp|P100000|MUC1_BOVIN	AHSG	15	757895	6767880			-1	-1	22555	T15,T15,(0 1 0 0),0.85	5	0.0757576	5
2023_27_1_abbie_1_A.23980.23980.5.0.dta	2023_27_1_abbie_1_A.23980.23980.5.0.dta	2023_27_1_abbie_1_A	23980	4253.24	3385.69	677.943	5	1	RPAPGSTAPPAHGVTSAPDTRPAPGSTAPPAHGV		3182.61	0 1 0 0	N(1)	(N)	2917		203.079	15	17.3697	23.9139	5.21615	1	-0.00067	-0.19766	1	0.30303	0.10606	0	0	1	-1	0	-1	0	0	sp|P100000|MUC1_BOVIN	AHSG	15	1302480	9644310			-1	-1	23982	T15,T15,(0 1 0 0),0.85	9	0.136364	9
